# Supplementary material for: Performance and Scalability of Discriminative Metrics for Comparative Gene Identification in 12 Drosophila Genomes
Source: PLoS Comput Biol. 2008 Apr 18;4(4):e1000067. doi: 10.1371/journal.pcbi.1000067 (PMC2291194; doi:10.1371/journal.pcbi.1000067)
Supplement: Table S1 — Gene detection rates within Gene Ontology (GO) categories. Each entry shows the percentage of genes with at least one exon detected at a fixed exon sensitivity cutoff for each metric. (0.08 MB XLS) [file pcbi.1000067.s005.xls]

## Sheet: GO_passing_genes
GOid	description	# genes	CSF@80%Sn	CSF@85%Sn	CSF@90%Sn	CSF@95%Sn	Cons@80%Sn	Cons@85%Sn	Cons@90%Sn	Cons@95%Sn	RFC@80%Sn	RFC@90%Sn	RFC@95%Sn	Zcrv@80%Sn	Zcrv@85%Sn	Zcrv@90%Sn	Zcrv@95%Sn
GO:0000004	biological_process unknown	70	0.542857	0.6	0.642857	0.7	0.442857	0.542857	0.685714	0.828571	0.585714	0.657143	0.757143	0.6	0.657143	0.757143	0.9
GO:0005554	molecular_function unknown	74	0.554054	0.608108	0.648649	0.702703	0.459459	0.554054	0.689189	0.824324	0.594595	0.662162	0.756757	0.608108	0.662162	0.756757	0.905405
GO:0008372	cellular_component unknown	85	0.623529	0.670588	0.705882	0.752941	0.541176	0.623529	0.741176	0.858824	0.658824	0.717647	0.8	0.670588	0.717647	0.8	0.917647
GO:0008236	serine-type peptidase activity	44	0.840909	0.863636	0.886364	0.954545	0.659091	0.818182	0.840909	0.954545	0.772727	0.909091	0.977273	0.909091	0.931818	0.977273	1
GO:0004252	serine-type endopeptidase activity	36	0.861111	0.888889	0.916667	0.972222	0.638889	0.833333	0.861111	0.972222	0.777778	0.916667	1	0.944444	0.944444	1	1
GO:0006520	amino acid metabolism	40	0.875	0.9	0.9	0.925	0.9	0.9	0.925	0.975	0.9	0.975	0.975	0.9	0.925	0.925	0.95
GO:0007610	behavior	31	0.903226	0.903226	0.903226	0.935484	0.935484	0.935484	0.935484	0.935484	0.935484	0.935484	0.935484	0.903226	0.903226	0.903226	0.967742
GO:0006519	amino acid and derivative metabolism	42	0.880952	0.904762	0.904762	0.928571	0.904762	0.904762	0.928571	0.97619	0.904762	0.97619	0.97619	0.904762	0.928571	0.928571	0.952381
GO:0030234	enzyme regulator activity	65	0.892308	0.907692	0.907692	0.938462	0.876923	0.892308	0.892308	0.953846	0.876923	0.938462	0.953846	0.907692	0.953846	0.984615	1
GO:0009308	amine metabolism	44	0.886364	0.909091	0.909091	0.931818	0.909091	0.909091	0.931818	0.977273	0.909091	0.977273	0.977273	0.909091	0.931818	0.931818	0.954545
GO:0005576	extracellular	58	0.87931	0.913793	0.931034	0.965517	0.862069	0.87931	0.87931	0.896552	0.862069	0.87931	0.948276	0.948276	0.948276	0.948276	0.982759
GO:0008233	peptidase activity	91	0.912088	0.923077	0.934066	0.978022	0.802198	0.879121	0.912088	0.978022	0.879121	0.945055	0.989011	0.956044	0.967033	0.989011	1
GO:0004175	endopeptidase activity	59	0.915254	0.932203	0.949153	0.983051	0.762712	0.881356	0.915254	0.983051	0.847458	0.932203	1	0.966102	0.966102	1	1
GO:0006508	proteolysis and peptidolysis	104	0.923077	0.932692	0.942308	0.961538	0.817308	0.884615	0.913462	0.980769	0.903846	0.961538	0.990385	0.951923	0.980769	1	1
GO:0006082	organic acid metabolism	60	0.916667	0.933333	0.933333	0.95	0.9	0.916667	0.95	0.983333	0.933333	0.983333	0.983333	0.933333	0.95	0.95	0.966667
GO:0019752	carboxylic acid metabolism	60	0.916667	0.933333	0.933333	0.95	0.9	0.916667	0.95	0.983333	0.933333	0.983333	0.983333	0.933333	0.95	0.95	0.966667
GO:0030163	protein catabolism	106	0.924528	0.933962	0.943396	0.962264	0.820755	0.886792	0.915094	0.981132	0.90566	0.962264	0.990566	0.95283	0.981132	1	1
GO:0006955	immune response	31	0.935484	0.935484	0.935484	1	0.903226	0.903226	0.903226	0.903226	0.903226	0.903226	0.967742	0.967742	0.967742	1	1
GO:0009057	macromolecule catabolism	110	0.927273	0.936364	0.945455	0.963636	0.827273	0.890909	0.918182	0.981818	0.909091	0.963636	0.990909	0.954545	0.981818	1	1
GO:0009056	catabolism	133	0.932331	0.93985	0.947368	0.962406	0.849624	0.902256	0.932331	0.984962	0.917293	0.969925	0.992481	0.954887	0.977444	0.992481	0.992481
GO:0005575	cellular_component	708	0.933616	0.943503	0.951977	0.963277	0.892655	0.918079	0.944915	0.971751	0.925141	0.949153	0.970339	0.943503	0.950565	0.967514	0.987288
GO:0007276	gametogenesis	73	0.931507	0.945205	0.958904	0.958904	0.917808	0.917808	0.945205	0.958904	0.876712	0.931507	0.958904	0.986301	1	1	1
GO:0019953	sexual reproduction	74	0.932432	0.945946	0.959459	0.959459	0.918919	0.918919	0.945946	0.959459	0.878378	0.932432	0.959459	0.986486	1	1	1
GO:0000003	reproduction	74	0.932432	0.945946	0.959459	0.959459	0.918919	0.918919	0.945946	0.959459	0.878378	0.932432	0.959459	0.986486	1	1	1
GO:0006950	response to stress	61	0.95082	0.95082	0.95082	1	0.918033	0.934426	0.934426	0.95082	0.918033	0.918033	0.983607	0.983607	0.983607	1	1
GO:0008283	cell proliferation	146	0.952055	0.952055	0.958904	0.972603	0.910959	0.924658	0.945205	0.979452	0.924658	0.979452	0.993151	0.958904	0.979452	0.986301	1
GO:0003723	RNA binding	64	0.953125	0.953125	0.96875	0.96875	0.90625	0.921875	0.953125	0.96875	0.890625	0.96875	0.984375	1	1	1	1
GO:0008150	biological_process	1284	0.946262	0.95405	0.96028	0.972741	0.889408	0.919003	0.952492	0.975857	0.928349	0.957944	0.978193	0.953271	0.962617	0.978193	0.992212
GO:0005102	receptor binding	47	0.957447	0.957447	0.957447	0.978723	0.957447	0.978723	0.978723	0.978723	0.957447	0.978723	0.978723	0.914894	0.93617	0.93617	0.957447
GO:0003674	molecular_function	1341	0.951529	0.957494	0.961969	0.973154	0.891126	0.923937	0.956749	0.980611	0.93214	0.96346	0.978374	0.954512	0.962714	0.97912	0.992543
GO:0050789	regulation of biological process	188	0.957447	0.962766	0.962766	0.984043	0.93617	0.946809	0.957447	0.989362	0.941489	0.984043	0.989362	0.946809	0.968085	0.978723	1
GO:0019222	regulation of metabolism	136	0.955882	0.963235	0.963235	0.985294	0.926471	0.941176	0.955882	0.992647	0.941176	0.985294	0.992647	0.941176	0.963235	0.977941	1
GO:0050791	regulation of physiological process	138	0.956522	0.963768	0.963768	0.985507	0.927536	0.942029	0.956522	0.992754	0.942029	0.985507	0.992754	0.942029	0.963768	0.978261	1
GO:0009058	biosynthesis	124	0.959677	0.967742	0.975806	0.983871	0.943548	0.959677	0.975806	0.991935	0.935484	0.991935	0.991935	0.967742	0.975806	0.983871	0.991935
GO:0006066	alcohol metabolism	31	0.967742	0.967742	0.967742	0.967742	0.935484	1	1	1	0.935484	1	1	0.967742	0.967742	0.967742	0.967742
GO:0007275	development	263	0.965779	0.969582	0.973384	0.984791	0.942966	0.946768	0.969582	0.977186	0.939163	0.965779	0.977186	0.984791	0.988593	0.988593	0.996198
GO:0006952	defense response	99	0.969697	0.969697	0.969697	0.989899	0.878788	0.909091	0.949495	0.949495	0.949495	0.949495	0.989899	0.969697	0.979798	1	1
GO:0016874	ligase activity	33	0.969697	0.969697	0.969697	1	0.939394	0.939394	0.939394	0.969697	0.969697	0.969697	0.969697	0.969697	0.969697	1	1
GO:0006915	apoptosis	33	0.969697	0.969697	0.969697	0.969697	0.969697	0.969697	0.969697	1	0.969697	1	1	0.969697	1	1	1
GO:0007498	mesoderm development	33	0.969697	0.969697	0.969697	1	0.939394	0.969697	1	1	0.939394	0.969697	0.969697	1	1	1	1
GO:0007067	mitosis	33	0.969697	0.969697	0.969697	0.969697	0.939394	0.939394	0.939394	0.969697	0.909091	0.969697	0.969697	0.969697	0.969697	0.969697	1
GO:0000087	M phase of mitotic cell cycle	33	0.969697	0.969697	0.969697	0.969697	0.939394	0.939394	0.939394	0.969697	0.909091	0.969697	0.969697	0.969697	0.969697	0.969697	1
GO:0019538	protein metabolism	333	0.960961	0.96997	0.975976	0.984985	0.90991	0.93994	0.963964	0.987988	0.942943	0.981982	0.990991	0.96997	0.978979	0.996997	1
GO:0043170	macromolecule metabolism	404	0.962871	0.970297	0.977723	0.985149	0.908416	0.943069	0.967822	0.990099	0.945545	0.985149	0.992574	0.970297	0.980198	0.99505	0.997525
GO:0006357	regulation of transcription from Pol II promoter	102	0.970588	0.970588	0.970588	0.990196	0.931373	0.95098	0.970588	1	0.960784	0.990196	1	0.95098	0.960784	0.980392	1
GO:0009607	response to biotic stimulus	102	0.970588	0.970588	0.970588	0.990196	0.882353	0.911765	0.95098	0.95098	0.95098	0.95098	0.990196	0.970588	0.980392	1	1
GO:0000074	regulation of cell cycle	34	0.970588	0.970588	0.970588	0.970588	0.911765	0.941176	0.941176	1	0.970588	1	1	0.970588	1	1	1
GO:0005975	carbohydrate metabolism	72	0.972222	0.972222	0.986111	0.986111	0.902778	0.958333	0.986111	1	0.944444	1	1	0.958333	0.972222	0.986111	0.986111
GO:0000278	mitotic cell cycle	36	0.972222	0.972222	0.972222	0.972222	0.944444	0.944444	0.944444	0.972222	0.916667	0.972222	0.972222	0.972222	0.972222	0.972222	1
GO:0006397	mRNA processing	36	0.972222	0.972222	0.972222	0.972222	0.944444	0.944444	0.944444	0.972222	0.944444	0.972222	1	1	1	1	1
GO:0009888	histogenesis	73	0.972603	0.972603	0.972603	0.986301	0.958904	0.972603	1	1	0.972603	0.986301	0.986301	0.986301	0.986301	0.986301	0.986301
GO:0016071	mRNA metabolism	37	0.972973	0.972973	0.972973	0.972973	0.945946	0.945946	0.945946	0.972973	0.945946	0.972973	1	1	1	1	1
GO:0006396	RNA processing	37	0.972973	0.972973	0.972973	0.972973	0.945946	0.945946	0.945946	0.972973	0.945946	0.972973	1	1	1	1	1
GO:0016787	hydrolase activity	267	0.970037	0.973783	0.977528	0.992509	0.883895	0.925094	0.958801	0.992509	0.947566	0.973783	0.996255	0.981273	0.985019	0.996255	1
GO:0006355	regulation of transcription, DNA-dependent	115	0.973913	0.973913	0.973913	0.991304	0.93913	0.956522	0.973913	1	0.965217	0.991304	1	0.956522	0.965217	0.982609	1
GO:0003676	nucleic acid binding	233	0.974249	0.974249	0.978541	0.991416	0.935622	0.948498	0.969957	0.987124	0.93133	0.978541	0.991416	0.991416	0.991416	0.995708	1
GO:0045449	regulation of transcription	119	0.97479	0.97479	0.97479	0.991597	0.941176	0.957983	0.97479	1	0.966387	0.991597	1	0.957983	0.966387	0.983193	1
GO:0005488	binding	437	0.974828	0.974828	0.977117	0.98627	0.938215	0.954233	0.974828	0.98627	0.94508	0.977117	0.98627	0.983982	0.98627	0.990847	0.995423
GO:0019219	regulation of nucleobase, nucleoside, nucleotide and nucleic acid metabolism	121	0.975207	0.975207	0.975207	0.991736	0.942149	0.958678	0.975207	1	0.966942	0.991736	1	0.950413	0.966942	0.983471	1
GO:0050896	response to stimulus	177	0.977401	0.977401	0.977401	0.99435	0.903955	0.932203	0.966102	0.971751	0.954802	0.954802	0.99435	0.971751	0.977401	0.99435	1
GO:0006366	transcription from Pol II promoter	134	0.977612	0.977612	0.977612	0.992537	0.940299	0.955224	0.977612	1	0.970149	0.992537	1	0.962687	0.970149	0.985075	1
GO:0008152	metabolism	806	0.973945	0.977667	0.98139	0.988834	0.924318	0.949132	0.975186	0.993797	0.955335	0.986352	0.996278	0.972705	0.98139	0.992556	0.997519
GO:0012501	programmed cell death	45	0.977778	0.977778	0.977778	0.977778	0.933333	0.933333	0.955556	0.977778	0.955556	0.977778	1	0.955556	0.977778	0.977778	1
GO:0008219	cell death	45	0.977778	0.977778	0.977778	0.977778	0.933333	0.933333	0.955556	0.977778	0.955556	0.977778	1	0.955556	0.977778	0.977778	1
GO:0000280	nuclear division	46	0.978261	0.978261	0.978261	0.978261	0.913043	0.934783	0.956522	0.978261	0.934783	0.978261	0.978261	0.978261	0.978261	0.978261	1
GO:0000279	M phase	46	0.978261	0.978261	0.978261	0.978261	0.913043	0.934783	0.956522	0.978261	0.934783	0.978261	0.978261	0.978261	0.978261	0.978261	1
GO:0016021	integral to membrane	93	0.978495	0.978495	0.989247	0.989247	0.913978	0.935484	0.956989	0.989247	0.978495	0.989247	1	0.967742	0.967742	0.989247	1
GO:0050874	organismal physiological process	141	0.964539	0.978723	0.985816	1	0.921986	0.943262	0.957447	0.964539	0.950355	0.950355	0.992908	0.971631	0.978723	0.992908	1
GO:0048477	oogenesis	47	0.978723	0.978723	1	1	0.978723	0.978723	0.978723	0.978723	0.914894	0.978723	1	0.978723	1	1	1
GO:0009993	oogenesis (sensu Insecta)	47	0.978723	0.978723	1	1	0.978723	0.978723	0.978723	0.978723	0.914894	0.978723	1	0.978723	1	1	1
GO:0007582	physiological process	1131	0.974359	0.97878	0.983201	0.991158	0.91954	0.946065	0.970822	0.987622	0.953139	0.980548	0.996463	0.975243	0.981432	0.992927	0.998232
GO:0008151	cell growth and/or maintenance	428	0.976636	0.978972	0.983645	0.990654	0.941589	0.96028	0.974299	0.992991	0.96028	0.985981	0.997664	0.983645	0.990654	0.995327	1
GO:0030528	transcription regulator activity	143	0.979021	0.979021	0.979021	0.993007	0.944056	0.958042	0.979021	1	0.972028	0.993007	1	0.958042	0.965035	0.986014	1
GO:0007398	ectoderm development	48	0.979167	0.979167	0.979167	0.979167	0.979167	0.979167	1	1	0.979167	1	1	0.979167	0.979167	0.979167	0.979167
GO:0006351	transcription, DNA-dependent	145	0.97931	0.97931	0.97931	0.993103	0.944828	0.958621	0.97931	1	0.972414	0.993103	1	0.965517	0.972414	0.986207	1
GO:0007049	cell cycle	99	0.979798	0.979798	0.979798	0.979798	0.929293	0.949495	0.969697	0.989899	0.959596	0.989899	0.989899	0.969697	0.989899	0.989899	1
GO:0006350	transcription	149	0.979866	0.979866	0.979866	0.993289	0.946309	0.959732	0.979866	1	0.973154	0.993289	1	0.966443	0.973154	0.986577	1
GO:0003677	DNA binding	100	0.98	0.98	0.98	1	0.94	0.96	0.98	0.99	0.94	0.98	0.99	0.98	0.98	0.99	1
GO:0009887	organogenesis	151	0.980132	0.980132	0.980132	0.993377	0.960265	0.966887	0.986755	0.993377	0.960265	0.986755	0.986755	0.993377	0.993377	0.993377	0.993377
GO:0016265	death	51	0.980392	0.980392	0.980392	0.980392	0.941176	0.941176	0.960784	0.980392	0.960784	0.980392	1	0.960784	0.980392	0.980392	1
GO:0050794	regulation of cellular process	52	0.980769	0.980769	0.980769	0.980769	0.980769	0.980769	0.980769	1	0.961538	1	1	0.980769	1	1	1
GO:0050875	cellular physiological process	484	0.979339	0.981405	0.985537	0.991736	0.942149	0.960744	0.975207	0.991736	0.96281	0.985537	0.997934	0.983471	0.989669	0.993802	1
GO:0007292	female gamete generation	55	0.981818	0.981818	1	1	0.981818	0.981818	0.981818	0.981818	0.927273	0.981818	1	0.981818	1	1	1
GO:0009653	morphogenesis	167	0.982036	0.982036	0.982036	0.994012	0.964072	0.97006	0.988024	0.994012	0.964072	0.988024	0.988024	0.994012	0.994012	0.994012	0.994012
GO:0006139	nucleobase, nucleoside, nucleotide and nucleic acid metabolism	295	0.983051	0.983051	0.983051	0.989831	0.952542	0.962712	0.979661	0.99661	0.962712	0.986441	1	0.976271	0.983051	0.989831	0.99661
GO:0004871	signal transducer activity	182	0.983516	0.983516	0.983516	0.989011	0.950549	0.972527	0.989011	0.989011	0.978022	0.989011	0.994505	0.956044	0.961538	0.978022	0.989011
GO:0003824	catalytic activity	619	0.980614	0.983845	0.98546	0.993538	0.909532	0.943457	0.974152	0.993538	0.956381	0.983845	0.995153	0.977383	0.982229	0.993538	0.998384
GO:0009987	cellular process	630	0.980952	0.984127	0.987302	0.992063	0.942857	0.960317	0.977778	0.992063	0.965079	0.987302	0.998413	0.979365	0.987302	0.993651	0.998413
GO:0016070	RNA metabolism	63	0.984127	0.984127	0.984127	0.984127	0.968254	0.968254	0.968254	0.984127	0.968254	0.984127	1	1	1	1	1
GO:0005634	nucleus	195	0.984615	0.984615	0.984615	0.994872	0.938462	0.953846	0.969231	0.994872	0.969231	0.984615	0.994872	0.979487	0.984615	0.994872	1
GO:0002165	larval or pupal development (sensu Insecta)	66	0.984848	0.984848	0.984848	0.984848	0.954545	0.954545	0.969697	0.984848	0.954545	0.984848	1	0.969697	0.969697	0.969697	0.984848
GO:0004888	transmembrane receptor activity	71	0.985915	0.985915	0.985915	0.985915	0.929577	0.957746	0.985915	0.985915	0.985915	0.985915	1	0.943662	0.957746	0.985915	1
GO:0005623	cell	570	0.985965	0.987719	0.991228	0.994737	0.949123	0.966667	0.982456	0.996491	0.97193	0.991228	0.998246	0.984211	0.985965	0.994737	0.998246
GO:0007399	neurogenesis	84	0.988095	0.988095	0.988095	1	0.988095	0.988095	0.988095	0.988095	0.964286	0.988095	0.988095	1	1	1	1
GO:0006412	protein biosynthesis	85	0.988235	0.988235	1	1	0.964706	0.976471	1	1	0.952941	1	1	0.988235	0.988235	1	1
GO:0005622	intracellular	437	0.98627	0.988558	0.990847	0.995423	0.951945	0.967963	0.983982	0.997712	0.970252	0.990847	0.997712	0.98627	0.988558	0.995423	0.997712
GO:0005739	mitochondrion	90	0.988889	0.988889	0.988889	0.988889	0.955556	0.977778	0.988889	1	0.977778	1	1	0.977778	0.977778	0.988889	0.988889
GO:0005886	plasma membrane	91	0.989011	0.989011	0.989011	0.989011	0.967033	0.978022	0.978022	0.989011	0.967033	0.989011	1	0.989011	0.989011	1	1
GO:0009059	macromolecule biosynthesis	91	0.989011	0.989011	1	1	0.967033	0.978022	1	1	0.956044	1	1	0.989011	0.989011	1	1
GO:0004872	receptor activity	97	0.989691	0.989691	0.989691	0.989691	0.948454	0.969072	0.989691	0.989691	0.989691	0.989691	1	0.958763	0.969072	0.989691	1
GO:0016020	membrane	213	0.985915	0.99061	0.995305	0.995305	0.948357	0.967136	0.981221	0.995305	0.971831	0.99061	1	0.981221	0.981221	0.995305	1
GO:0016491	oxidoreductase activity	112	0.991071	0.991071	0.991071	0.991071	0.919643	0.973214	1	1	0.955357	1	1	0.964286	0.973214	0.991071	0.991071
GO:0005198	structural molecule activity	121	0.991736	0.991736	0.991736	0.991736	1	1	1	1	1	1	1	0.991736	0.991736	0.991736	0.991736
GO:0016043	cell organization and biogenesis	124	0.991935	0.991935	0.991935	1	0.975806	0.991935	1	1	0.983871	0.991935	1	1	1	1	1
GO:0005737	cytoplasm	258	0.988372	0.992248	0.996124	0.996124	0.968992	0.984496	0.996124	1	0.976744	0.996124	1	0.992248	0.992248	0.996124	0.996124
GO:0005215	transporter activity	173	0.988439	0.99422	1	1	0.924855	0.965318	0.976879	1	0.959538	0.99422	1	0.988439	0.988439	1	1
GO:0007165	signal transduction	212	0.990566	0.995283	0.995283	0.995283	0.962264	0.976415	0.990566	0.995283	0.976415	0.995283	1	0.981132	0.985849	0.995283	0.995283
GO:0006810	transport	221	0.99095	0.995475	1	1	0.959276	0.977376	0.986425	1	0.9819	0.99095	1	0.995475	0.995475	1	1
GO:0007154	cell communication	260	0.992308	0.996154	0.996154	0.996154	0.965385	0.980769	0.992308	0.996154	0.976923	0.992308	1	0.980769	0.988462	0.996154	0.996154
GO:0016740	transferase activity	181	0.994475	1	1	1	0.922652	0.944751	0.98895	1	0.972376	0.994475	1	0.977901	0.983425	0.994475	1
GO:0006464	protein modification	118	0.991525	1	1	1	0.949153	0.957627	0.991525	1	0.974576	1	1	0.974576	0.974576	1	1
GO:0007166	cell surface receptor linked signal transduction	106	1	1	1	1	0.990566	1	1	1	0.990566	1	1	0.981132	0.990566	0.990566	0.990566
GO:0005515	protein binding	104	1	1	1	1	0.971154	0.980769	1	1	0.980769	0.990385	1	1	1	1	1
GO:0006796	phosphate metabolism	98	0.989796	1	1	1	0.969388	0.979592	0.989796	1	0.969388	1	1	0.979592	0.979592	1	1
GO:0006793	phosphorus metabolism	98	0.989796	1	1	1	0.969388	0.979592	0.989796	1	0.969388	1	1	0.979592	0.979592	1	1
GO:0016772	transferase activity, transferring phosphorus-containing groups	97	0.989691	1	1	1	0.948454	0.979381	0.989691	1	0.969072	1	1	0.979381	0.979381	0.989691	1
GO:0046907	intracellular transport	95	0.989474	1	1	1	0.989474	1	1	1	1	1	1	1	1	1	1
GO:0007028	cytoplasm organization and biogenesis	95	1	1	1	1	0.989474	1	1	1	0.989474	1	1	1	1	1	1
GO:0006996	organelle organization and biogenesis	94	1	1	1	1	0.989362	1	1	1	0.989362	1	1	1	1	1	1
GO:0006629	lipid metabolism	93	1	1	1	1	0.903226	0.924731	1	1	0.978495	0.989247	1	0.989247	1	1	1
GO:0050877	neurophysiological process	93	1	1	1	1	0.956989	0.978495	1	1	0.989247	0.989247	1	0.967742	0.978495	0.989247	1
GO:0005386	carrier activity	92	1	1	1	1	0.945652	0.967391	0.978261	1	0.98913	1	1	1	1	1	1
GO:0016788	hydrolase activity, acting on ester bonds	86	1	1	1	1	0.918605	0.94186	0.988372	1	0.976744	0.976744	1	1	1	1	1
GO:0016301	kinase activity	85	0.988235	1	1	1	0.941176	0.976471	0.988235	1	0.964706	1	1	0.976471	0.976471	0.988235	1
GO:0006811	ion transport	84	1	1	1	1	0.928571	0.952381	0.97619	1	0.964286	0.988095	1	0.988095	0.988095	1	1
GO:0007010	cytoskeleton organization and biogenesis	81	1	1	1	1	0.987654	1	1	1	0.987654	1	1	1	1	1	1
GO:0016310	phosphorylation	80	0.9875	1	1	1	0.9625	0.975	0.9875	1	0.9625	1	1	0.975	0.975	1	1
GO:0015031	protein transport	78	0.987179	1	1	1	0.987179	1	1	1	1	1	1	1	1	1	1
GO:0006886	intracellular protein transport	78	0.987179	1	1	1	0.987179	1	1	1	1	1	1	1	1	1	1
GO:0016773	phosphotransferase activity, alcohol group as acceptor	76	0.986842	1	1	1	0.934211	0.973684	0.986842	1	0.960526	1	1	0.973684	0.973684	0.986842	1
GO:0007242	intracellular signaling cascade	76	1	1	1	1	0.934211	0.960526	1	1	0.973684	1	1	0.986842	0.986842	1	1
GO:0009605	response to external stimulus	76	1	1	1	1	0.907895	0.921053	1	1	0.986842	0.986842	1	0.960526	0.973684	0.986842	1
GO:0050879	organismal movement	72	1	1	1	1	0.986111	1	1	1	0.986111	0.986111	1	0.986111	1	1	1
GO:0007267	cell-cell signaling	72	1	1	1	1	0.986111	1	1	1	0.986111	0.986111	1	0.986111	1	1	1
GO:0006812	cation transport	69	1	1	1	1	0.913043	0.942029	0.971014	1	0.956522	0.985507	1	0.985507	0.985507	1	1
GO:0015075	ion transporter activity	68	1	1	1	1	0.897059	0.941176	0.955882	1	0.941176	0.985294	1	0.985294	0.985294	1	1
GO:0004672	protein kinase activity	65	0.984615	1	1	1	0.953846	0.969231	0.984615	1	0.969231	1	1	0.969231	0.969231	0.984615	1
GO:0002164	larval development	63	1	1	1	1	0.952381	0.952381	0.968254	0.984127	0.952381	0.984127	1	0.984127	0.984127	0.984127	1
GO:0006468	protein amino acid phosphorylation	62	0.983871	1	1	1	0.951613	0.967742	0.983871	1	0.967742	1	1	0.983871	0.983871	1	1
GO:0019226	transmission of nerve impulse	61	1	1	1	1	0.983607	1	1	1	0.983607	0.983607	1	0.983607	1	1	1
GO:0050905	neuromuscular physiological process	61	1	1	1	1	0.983607	1	1	1	0.983607	0.983607	1	0.983607	1	1	1
GO:0016818	hydrolase activity, acting on acid anhydrides, in phosphorus-containing anhydrides	59	1	1	1	1	0.949153	0.949153	0.966102	1	0.983051	1	1	1	1	1	1
GO:0016817	hydrolase activity, acting on acid anhydrides	59	1	1	1	1	0.949153	0.949153	0.966102	1	0.983051	1	1	1	1	1	1
GO:0046698	metamorphosis (sensu Insecta)	59	1	1	1	1	0.949153	0.949153	0.966102	0.983051	0.949153	0.983051	1	0.983051	0.983051	0.983051	1
GO:0007552	metamorphosis	59	1	1	1	1	0.949153	0.949153	0.966102	0.983051	0.949153	0.983051	1	0.983051	0.983051	0.983051	1
GO:0005057	receptor signaling protein activity	57	1	1	1	1	0.964912	0.982456	1	1	0.982456	1	1	0.982456	0.982456	1	1
GO:0006259	DNA metabolism	57	1	1	1	1	0.947368	0.947368	0.982456	1	0.964912	0.982456	1	0.982456	1	1	1
GO:0008324	cation transporter activity	56	1	1	1	1	0.892857	0.928571	0.946429	1	0.928571	0.982143	1	0.982143	0.982143	1	1
GO:0030529	ribonucleoprotein complex	55	1	1	1	1	0.981818	0.981818	0.981818	1	0.981818	1	1	1	1	1	1
GO:0016887	ATPase activity	53	1	1	1	1	0.943396	0.943396	0.962264	1	0.981132	1	1	1	1	1	1
GO:0016192	vesicle-mediated transport	52	0.980769	1	1	1	0.980769	1	1	1	0.980769	0.980769	1	1	1	1	1
GO:0003702	RNA polymerase II transcription factor activity	51	1	1	1	1	0.960784	0.980392	1	1	1	1	1	0.980392	0.980392	1	1
GO:0004674	protein serine/threonine kinase activity	49	0.979592	1	1	1	0.938776	0.959184	0.979592	1	0.959184	1	1	0.979592	0.979592	1	1
GO:0007186	G-protein coupled receptor protein signaling pathway	48	1	1	1	1	0.979167	1	1	1	1	1	1	0.979167	1	1	1
GO:0030154	cell differentiation	48	1	1	1	1	0.958333	0.958333	1	1	0.9375	1	1	1	1	1	1
GO:0005200	structural constituent of cytoskeleton	47	1	1	1	1	1	1	1	1	1	1	1	1	1	1	1
GO:0042623	ATPase activity, coupled	47	1	1	1	1	0.93617	0.93617	0.957447	1	0.978723	1	1	1	1	1	1
GO:0009628	response to abiotic stimulus	46	1	1	1	1	0.913043	0.913043	1	1	0.978261	0.978261	1	0.978261	1	1	1
GO:0006928	cell motility	45	1	1	1	1	0.977778	1	1	1	0.977778	1	1	1	1	1	1
GO:0003700	transcription factor activity	45	1	1	1	1	0.977778	1	1	1	1	1	1	0.955556	0.955556	0.977778	1
GO:0009790	embryonic development	44	1	1	1	1	1	1	1	1	0.977273	1	1	1	1	1	1
GO:0007444	imaginal disc development	44	1	1	1	1	0.977273	0.977273	0.977273	1	0.954545	1	1	1	1	1	1
GO:0007155	cell adhesion	44	1	1	1	1	1	1	1	1	1	1	1	1	1	1	1
GO:0000067	DNA replication and chromosome cycle	43	1	1	1	1	0.976744	0.976744	1	1	0.976744	1	1	0.976744	1	1	1
GO:0004702	receptor signaling protein serine/threonine kinase activity	43	1	1	1	1	0.953488	0.976744	1	1	0.976744	1	1	0.976744	0.976744	1	1
GO:0008092	cytoskeletal protein binding	41	1	1	1	1	1	1	1	1	1	1	1	1	1	1	1
GO:0005829	cytosol	39	1	1	1	1	0.974359	1	1	1	0.948718	0.974359	1	1	1	1	1
GO:0004930	G-protein coupled receptor activity	39	1	1	1	1	0.923077	0.948718	1	1	1	1	1	0.923077	0.948718	0.974359	1
GO:0007268	synaptic transmission	39	1	1	1	1	0.974359	1	1	1	0.974359	0.974359	1	0.974359	1	1	1
GO:0007452	imaginal disc metamorphosis	38	1	1	1	1	0.973684	0.973684	0.973684	1	0.947368	1	1	1	1	1	1
GO:0005740	mitochondrial membrane	37	1	1	1	1	0.972973	0.972973	0.972973	1	0.972973	1	1	0.972973	0.972973	1	1
GO:0007389	pattern specification	37	1	1	1	1	1	1	1	1	0.945946	0.972973	1	1	1	1	1
GO:0015291	porter activity	36	1	1	1	1	0.972222	1	1	1	1	1	1	1	1	1	1
GO:0015290	electrochemical potential-driven transporter activity	36	1	1	1	1	0.972222	1	1	1	1	1	1	1	1	1	1
GO:0003735	structural constituent of ribosome	36	1	1	1	1	1	1	1	1	1	1	1	1	1	1	1
GO:0005840	ribosome	35	1	1	1	1	1	1	1	1	1	1	1	1	1	1	1
GO:0042578	phosphoric ester hydrolase activity	35	1	1	1	1	0.971429	1	1	1	1	1	1	1	1	1	1
GO:0001654	eye morphogenesis	34	1	1	1	1	0.970588	0.970588	0.970588	1	0.941176	1	1	1	1	1	1
GO:0009581	detection of external stimulus	34	1	1	1	1	0.911765	0.941176	1	1	1	1	1	0.941176	0.941176	0.970588	1
GO:0007167	enzyme linked receptor protein signaling pathway	33	1	1	1	1	1	1	1	1	1	1	1	0.969697	0.969697	0.969697	0.969697
GO:0007456	eye morphogenesis (sensu Drosophila)	33	1	1	1	1	0.969697	0.969697	0.969697	1	0.939394	1	1	1	1	1	1
GO:0045045	secretory pathway	33	0.969697	1	1	1	0.969697	1	1	1	0.969697	0.969697	1	1	1	1	1
GO:0005856	cytoskeleton	32	1	1	1	1	1	1	1	1	1	1	1	1	1	1	1
GO:0045165	cell fate commitment	32	1	1	1	1	1	1	1	1	0.96875	1	1	1	1	1	1
GO:0005887	integral to plasma membrane	32	1	1	1	1	0.9375	0.96875	0.96875	1	0.96875	1	1	1	1	1	1
GO:0007600	sensory perception	32	1	1	1	1	0.90625	0.9375	1	1	1	1	1	0.9375	0.9375	0.96875	1
GO:0005654	nucleoplasm	31	1	1	1	1	0.967742	0.967742	1	1	1	1	1	1	1	1	1
GO:0015399	primary active transporter activity	31	1	1	1	1	0.903226	0.903226	0.935484	1	0.967742	1	1	1	1	1	1
GO:0042221	response to chemical substance	31	1	1	1	1	0.870968	0.870968	1	1	1	1	1	0.967742	1	1	1
GO:0030695	GTPase regulator activity	30	1	1	1	1	1	1	1	1	1	1	1	1	1	1	1
GO:0043037	translation	30	1	1	1	1	0.966667	1	1	1	0.933333	1	1	1	1	1	1
GO:0016791	phosphoric monoester hydrolase activity	30	1	1	1	1	0.966667	1	1	1	1	1	1	1	1	1	1
